# Supplementary material for: Global Mapping of Population Exposure to Upstream Gas Flaring Using Integrated VIIRS Nightfire and GHSL Data, 2016–2023, with Projections to 2030
Source: Toxics. 2025 Dec 5;13(12):1053. doi: 10.3390/toxics13121053 (PMC12737142; doi:10.3390/toxics13121053)
Supplement: Supplementary file 1 [file toxics-13-01053-s001.zip]

Archive with 2 entries (2 files):
- Supplementary Figures S1-S51.pdf
- Supplementary Figures S52-S72.pdf
